# Supplementary material for: Recruitment and Aggregation Capacity of Tea Trees to Rhizosphere Soil Characteristic Bacteria Affects the Quality of Tea Leaves
Source: Plants (Basel). 2024 Jun 18;13(12):1686. doi: 10.3390/plants13121686 (PMC11207862; doi:10.3390/plants13121686)
Supplement: Supplementary file 1 [file plants-13-01686-s001.zip]

Archive with 1 entries (1 files):
- plants-2993383-supplementary.pdf
